# Supplementary material for: Targeted Temperature Management after Cardiac Arrest: A Systematic Review and Meta-Analysis with Trial Sequential Analysis
Source: J Clin Med. 2021 Aug 31;10(17):3943. doi: 10.3390/jcm10173943 (PMC8432025; doi:10.3390/jcm10173943)
Supplement: Supplementary file 1 [file jcm-10-03943-s001.zip]

Archive with 1 entries (1 files):
- jcm-1356167-supplementary.pdf
